# Supplementary material for: IMGT® Biocuration and Analysis of the Rhesus Monkey IG Loci
Source: Vaccines (Basel). 2022 Mar 3;10(3):394. doi: 10.3390/vaccines10030394 (PMC8950363; doi:10.3390/vaccines10030394)
Supplement: Supplementary file 1 [file vaccines-10-00394-s001.zip]

Archive with 1 entries (1 files):
- vaccines-1483231-supplementary.pdf
